# Supplementary material for: Efficient low-temperature wastewater treatment by Pseudomonas zhanjiangensis sp. nov.: a novel cold-tolerant bacterium isolated from mangrove sediment
Source: Front Microbiol. 2024 Oct 31;15:1491174. doi: 10.3389/fmicb.2024.1491174 (PMC11560893; doi:10.3389/fmicb.2024.1491174)
Supplement: Supplementary file 1 [file Data_Sheet_1.zip]

Archive with 12 entries (11 files):
- Data Sheet 1/
- __MACOSX/._Data Sheet 1
- Data Sheet 1/Supplementary Figures (S1-S8) and Tables (S1-S2).DOCX
- __MACOSX/Data Sheet 1/._Supplementary Figures (S1-S8) and Tables (S1-S2).DOCX
- Data Sheet 1/Supplmentary Table S5.XLSX
- __MACOSX/Data Sheet 1/._Supplmentary Table S5.XLSX
- Data Sheet 1/Supplmentary Table S4.XLSX
- __MACOSX/Data Sheet 1/._Supplmentary Table S4.XLSX
- Data Sheet 1/Supplementary Table S3.XLSX
- __MACOSX/Data Sheet 1/._Supplementary Table S3.XLSX
- Data Sheet 1/Supplmentary Table S6.XLSX
- __MACOSX/Data Sheet 1/._Supplmentary Table S6.XLSX
