# Supplementary material for: Efficient low-temperature wastewater treatment by Pseudomonas zhanjiangensis sp. nov.: a novel cold-tolerant bacterium isolated from mangrove sediment
Source: Front Microbiol. 2024 Oct 31;15:1491174. doi: 10.3389/fmicb.2024.1491174 (PMC11560893; doi:10.3389/fmicb.2024.1491174)
Supplement: Supplementary file 1 [file Data_Sheet_1.zip › Data Sheet 1/Supplmentary Table S5.XLSX]

## Sheet: Sheet1
	Table S5. The genes involved in organic matter degradation of strain 25A3ET.
	Function	Gene name	Longth of genes (bp)
	Nitronate monooxygenase	—	963
	Flavin-dependent monooxygenase, reductase subunit HsaB	hsaB	486
	Flavin-dependent monooxygenase, reductase subunit HsaB	hsaB	486
	Putative ammonia monooxygenase	—	1068
	Putative monooxygenase YcnE	ycnE	294
	Phenylalanine 4-monooxygenase activity	—	786
	Antibiotic biosynthesis monooxygenase	—	303
	Alkanal monooxygenase	—	1044
	Alkylglycerol monooxygenase	—	864
	Alkylglycerol monooxygenase	—	1236
	Alkylglycerol monooxygenase	—	1041
	Limonene 1,2-monooxygenase	—	1005
	Monooxygenase activity	—	648
	Monooxygenase activity	—	1440
	Monooxygenase activity	—	1263
	Taurine catabolism dioxygenase TauD	tauD	849
	Gamma-butyrobetaine dioxygenase	—	1188
	Nitric oxide dioxygenase	—	1182
	Predicted dioxygenase of extradiol dioxygenase	—	426
	LigB family dioxygenase	—	768
	Acireductone dioxygenase	—	552
	Extradiol dioxygenase	—	405
	Isopenicillin N synthase and related dioxygenases	—	993
	Ferredoxin subunits of nitrite reductase and ring-hydroxylating dioxygenases	—	333
	Phytanoyl-CoA dioxygenase PhyH	phyH	771
	Cysteine dioxygenase type I	—	564
	Phenoxybenzoate dioxygenase subunit beta	—	1044
	Naphthalene 1,2-dioxygenase subunit alpha	—	1176
	Putative dioxygenase subunit alpha	—	1194
	Biphenyl dioxygenase subunit alpha	—	1149
	Benzene 1,2-dioxygenase subunit alpha	—	1152
	Benzoate 1,2-dioxygenase electron transfer component	—	1011
	Alpha-ketoglutarate-dependent taurine dioxygenase	—	849
	2-halobenzoate 1,2-dioxygenase small subunit	—	489
	2-halobenzoate 1,2-dioxygenase large subunit	—	1362
	Anthranilate 1,2-dioxygenase large subunit	—	1218
	Anthranilate 1,2-dioxygenase large subunit	—	1293
	2-nitropropane dioxygenase	—	963
	4-hydroxyphenylpyruvate dioxygenase	—	1098
	2,3-dioxygenase activity	—	1104
	protocatechuate 3,4-dioxygenase activity	—	654
	Quercetin 2,3-dioxygenase	—	681
	Quercetin 2,3-dioxygenase	—	855
	Quercetin 2,3-dioxygenase	—	861
	Dopa 4,5-dioxygenase	—	357
	Catechol 1,2-dioxygenase	—	942
	Catechol 1,2-dioxygenase	—	660
	Homogentisate 1,2-dioxygenase	—	1137
	Naphthalene 1,2-dioxygenase	—	327
