# Supplementary material for: Efficient low-temperature wastewater treatment by Pseudomonas zhanjiangensis sp. nov.: a novel cold-tolerant bacterium isolated from mangrove sediment
Source: Front Microbiol. 2024 Oct 31;15:1491174. doi: 10.3389/fmicb.2024.1491174 (PMC11560893; doi:10.3389/fmicb.2024.1491174)
Supplement: Supplementary file 1 [file Data_Sheet_1.zip › Data Sheet 1/Supplmentary Table S4.XLSX]

## Sheet: Sheet1
	Table S4. The genes involved in cold-stress response of strain 25A3ET.
	Function	Gene name	Longth of genes (bp)
	RNA polymerase sigma factor RpoS	rpoS	927
	RNA polymerase sigma factor RpoS	rpoS	1008
	ATP-dependent RNA helicase DeaD	deaD	1662
	Cold shock-like protein CspA	cspA	603
	Cold shock protein CspA	cspA	210
	Cold shock protein CspA	cspA	213
	Cold shock-like protein CspD	cspD	264
	Cold shock protein CspC	capC	210
	Ribosome-binding factor A	rbfA	405
	Transcription elongation factor NusA	nusA	1482
	Translation initiation factor IF-1	infA	219
	Translation initiation factor IF-2	infB	2484
	Co-chaperonin GroES	groES	294
	Co-chaperonin GroEL	groEL	1653
	Chaperone protein HtpG	htpG	1905
	Co-chaperone protein HscB	hscB	522
	Co-chaperone protein HscA	hscA	1866
	Molecular chaperone (small heat shock protein)	ibpA	546
	Glutathione synthetase	gshB	963
	RecBCD enzyme subunit RecC	recC	3345
	RecBCD enzyme subunit RecB	recB	3543
	RecBCD enzyme subunit RecD	recD	1854
	DNA replication and repair protein RecF	recF	1104
	DNA repair protein RecO	recO	699
	Recombination protein RecR	recR	600
	Glycine betaine transporter OpuD	opuD	1557
	Glycine betaine transporter OpuD	opuD	1680
	ABC-type glycine betaine transport system	opuAC	939
	ABC-type glycine betaine transport system	opuAB	882
	ABC-type glycine betaine transport system	opuBC	924
	ABC-type glycine betaine transport system	opuBB	1161
	ABC-type glycine betaine transport system	opuBA	939
