# Supplementary material for: Efficient low-temperature wastewater treatment by Pseudomonas zhanjiangensis sp. nov.: a novel cold-tolerant bacterium isolated from mangrove sediment
Source: Front Microbiol. 2024 Oct 31;15:1491174. doi: 10.3389/fmicb.2024.1491174 (PMC11560893; doi:10.3389/fmicb.2024.1491174)
Supplement: Supplementary file 1 [file Data_Sheet_1.zip › Data Sheet 1/Supplmentary Table S6.XLSX]

## Sheet: Sheet1
	Table S6. The genes involved in nitrogen removal pathway of strain 25A3ET.
	Function	Gene name	Longth of genes (bp)
	Denitrification regulatory protein NirQ	nirQ	816
	NAD(P)H-nitrite reductase	nirB	1419
	NAD(P)H-nitrite reductase	nirB	2457
	NAD(P)H-nitrite reductase	nirB	2001
	NAD(P)H-nitrite reductase	nirB	1149
	NAD(P)H-nitrite reductase	nirD	327
	Nitrite reductase (NADH) small subunit	nirD	327
	Assimilatory nitrate reductase catalytic subunit	nasA	2718
	Nitrate transport permease protein NrtB	nrtB	329
	Nitrate/nitrite transport system substrate-binding protein	nrtA	1389
	Nitrate/nitrite transport system substrate-binding protein	nrtA	1212
	Nitrate/nitrite transport system permease protein	nrtB	990
	Nitrate/nitrite transport system ATP-binding protein	nrtD	795
	Glutamate dehydrogenase/leucine dehydrogenase	gdhA	1059
	Glutamate dehydrogenase/leucine dehydrogenase	gdhA	2724
	Glutamate dehydrogenase/leucine dehydrogenase	gdhA	1020
	Glutamine synthetase	glnA	1392
	Glutamine synthetase	glnA	1386
	Glutamine synthetase	glnA	1407
	Glutamine synthetase	glnA	1374
	Glutamine synthetase	glnA	1359
	Glutamine synthetase	glnA	1380
	Glutamine synthetase	glnA	1353
	Glutamate synthase (NADPH/NADH) large chain	gltB	4449
	Glutamate synthase (NADPH/NADH) large chain	gltB	1611
	Glutamate synthase [NADPH] small chain	gltD	1419
	Glutamate/aspartate transport system substrate-binding protein	gltI	915
	Carbamoylphosphate synthase small subunit	carA	1149
	Carbamoylphosphate synthase large subunit	carB	3222
	nitrate reductase alpha subunit	narG	3771
	nitrate reductase beta subunit	narH	1539
	nitrate reductase delta subunit	narJ	756
	nitrate reductase gamma subunit	narI	807
	Nitrate/nitrite transporter	narK	1296
	Nitrate/nitrite transporter	narK	1416
	Nitrate/nitrite transporter	narK	1212
	Putative ammonia monooxygenase	amO	1068
	NAD-specific glutamate dehydrogenase	—	4863
	Nitric oxide reductase subunit C	norC	441
	Nitric oxide reductase subunit B	norB	1422
	Nitric oxide reductase activation protein	norD	1842
	Nitric oxide reductase transcription regulator	—	1530
	Nitric oxide reductase transcription regulator	—	1548
	Nitric oxide dioxygenase	—	1182
	Nitrogen regulatory protein P-II	—	303
	Nitrogen regulatory protein P-II	—	339
	Nitrogen regulation protein NR(II)	—	1086
	Nitrogen regulation protein NR(I)	—	1437
	ABC-type nitrate/sulfonate/bicarbonate transport systems	—	1212
	ABC-type nitrate/sulfonate/bicarbonate transport systems	—	975
	Ammonium transporter NrgA	nrgA	1251
	Ammonium transporter	—	1209
	Nitrate transport protein NrtA precursor	—	403
	Nitrate transport protein NrtA precursor	—	462
